# Supplementary material for: Magnification of digital hip radiographs differs between clinical workplaces
Source: PLoS One. 2017 Nov 30;12(11):e0188743. doi: 10.1371/journal.pone.0188743 (PMC5708766; doi:10.1371/journal.pone.0188743)
Supplement: S1 Dataset — (TXT) [file pone.0188743.s001.txt]

ID "Workplace"	Sex	Magnification [%]	Mass [kg] "Height [m]"
1	A	F	17.862223	59	1.59
2	A	F	17.100183	83	1.7
3	A	F	17.60821	74	1.68
4	A	M	19.89433	92	1.78
5	A	F	17.354196	78	1.68
6	A	M	18.116237	85	1.71
7	A	F	19.13229	84	1.62
8	A	F	17.677486	78	1.76
9	A	F	17.60821	80	1.56
10	A	M	19.386304	115	1.8
11	A	M	20.148344	100	1.77
12	A	F	17.862223	63	1.59
13	A	F	21.418411	80	1.63
14	A	F	15.091168	60	1.68
15	A	F	20.402357	69	1.6
16	A	F	18.37025	62	1.5
17	A	M	18.37025	96	1.7
18	A	M	18.878277	88	1.69
19	A	M	20.910384	88	1.82
20	A	F	17.862223	75	1.64
21	A	F	20.910384	102	1.68
22	A	F	19.386304	68	1.7
23	A	M	18.878277	96	1.64
24	A	M	17.862223	82	1.72
25	A	M	18.878277	85	1.72
26	A	F	19.386304	72	1.51
27	A	M	19.386304	100	1.83
28	A	F	17.862223	76	1.44
29	A	F	13.798009	57	1.64
30	A	M	18.37025	75	1.74
31	A	F	20.402357	97	1.7
32	A	F	15.322089	53	1.64
33	A	F	18.878277	90	1.65
34	A	M	16.338143	83	1.71
35	A	M	19.386304	91	1.79
36	A	M	18.878277	84	1.69
37	A	F	20.402357	98	1.76
38	A	M	18.878277	104	1.74
39	A	F	18.878277	90	1.6
40	A	M	19.89433	119	1.72
41	A	M	19.386304	110	1.9
42	A	F	18.37025	80	1.76
43	A	F	18.878277	75	1.62
44	A	M	18.37025	84	1.72
45	A	F	15.976574	48	1.58
46	A	M	18.878277	78	1.78
47	A	F	16.846169	64	1.63
48	A	F	18.37025	60	1.6
49	A	F	18.878277	83	1.67
50	A	F	16.846169	80	1.6
51	A	M	18.37025	92	1.76
52	A	M	19.386304	100	1.82
53	B	M	15.625	107	1.85
54	B	M	18.75	84	1.76
55	B	F	16.964286	70	1.66
56	B	M	15.625	88	1.82
57	B	M	16.40625	69	1.66
58	B	F	17.96875	85	1.63
59	B	M	17.1875	106	1.72
60	B	F	15.625	69	1.69
61	B	M	17.1875	93	1.82
62	B	M	20.3125	90	1.76
63	B	F	12.5	56	1.48
64	B	M	16.40625	100	1.83
65	B	F	17.1875	72	1.66
66	B	F	17.96875	66	1.6
67	B	F	14.285714	90	1.69
68	B	M	17.1875	100	1.74
69	B	M	16.964286	78	1.65
70	B	M	14.84375	83	1.75
71	B	F	16.964286	75	1.64
72	B	F	14.285714	49	1.65
73	B	M	13.28125	83	1.78
74	B	M	14.0625	80	1.7
75	B	M	17.96875	125	1.82
76	B	M	13.888889	78	1.75
77	B	F	14.0625	63	1.56
78	B	F	14.0625	72	1.67
79	B	F	15.625	65	1.75
80	B	F	17.1875	84	1.7
81	B	F	13.392857	54	1.76
82	B	M	15.625	90	1.65
83	B	F	14.84375	62	1.6
84	B	F	22.222222	100	1.68
85	B	F	15.234375	65	1.62
86	B	M	15.75	86	1.85
87	B	F	14.84375	68	1.65
88	B	F	18.75	83	1.68
89	B	M	15.625	78	1.64
90	B	F	16.964286	76	1.69
91	B	F	17.1875	65	1.59
92	B	F	15.234375	65	1.56
93	B	M	16.071429	85	1.55
94	B	F	14.285714	78	1.6
95	B	M	14.12037	74	1.75
96	B	M	19.53125	95	1.8
97	B	F	16.071429	71	1.52
98	B	F	17.96875	74	1.64
99	B	M	15.972222	105	1.7
100	B	F	15.234375	63	1.6
101	B	F	14.84375	80	1.58
102	B	M	15.972222	84	1.8
103	B	F	16.796875	98	1.7
104	B	F	18.75	85	1.6
105	B	F	18.055556	76	1.7
106	B	F	17.1875	80	1.54
107	B	F	16.796875	80	1.61
108	B	F	15.625	90	1.68
109	B	F	16.071429	85	1.65
110	B	F	16.40625	100	1.72
111	B	F	15.625	80	1.62
112	C	F	19.428571	67	1.57
113	C	F	18.857143	67	1.57
114	C	F	21.142857	93	1.72
115	C	F	19.428571	93	1.72
116	C	F	19.428571	93	1.72
117	C	F	24.571429	94	1.64
118	C	F	15.78839	81	1.59
119	C	M	24.444444	115	1.8
120	C	M	24	115	1.8
121	C	M	25.777778	115	1.8
122	C	F	20	54	1.6
123	C	F	20	54	1.6
124	C	M	13.72993	70	1.78
125	C	M	13.72993	70	1.78
126	C	F	15.78839	57	1.58
127	C	F	15.273775	83	1.7
128	C	F	17.332235	75	1.68
129	C	F	18.876081	66	1.62
130	C	F	20	77	1.57
131	C	F	19.617225	77	1.57
132	C	F	20.571429	77	1.57
133	C	F	20	83	1.63
134	C	F	20	83	1.63
135	C	M	14.75916	95	1.85
136	C	F	19.390696	80	1.68
137	C	F	19.390696	80	1.68
138	C	F	20.419926	80	1.68
139	C	F	19.905311	86	1.63
140	C	M	23.428571	84	1.8
141	C	M	23.428571	84	1.8
142	C	M	20	72	1.72
143	C	M	15.273775	80	1.8
144	C	M	19.428571	73	1.74
145	C	M	20.444444	75	1.74
146	C	M	20.444444	75	1.74
147	C	M	22.857143	91	1.7
148	C	M	18.857143	115	1.77
149	C	M	18.857143	115	1.77
150	C	F	20.571429	99	1.67
151	C	F	20	99	1.67
152	C	F	17.332235	91	1.63
153	C	M	18.361466	74	1.7
154	C	M	19.905311	74	1.7
155	C	M	18.876081	74	1.7
156	C	M	17.846851	74	1.7
157	C	F	20.571429	105	1.6
158	C	F	21.142857	105	1.6
159	C	M	14.244545	66	1.55
160	C	F	18.361466	65	1.65
161	C	M	20.888889	98	1.73
162	C	M	20.888889	98	1.73
163	C	F	16.81762	72	1.71
164	C	F	16.81762	72	1.71
165	C	F	19.428571	78	1.72
166	C	F	20	78	1.72
167	C	F	18.857143	53	1.58
168	C	F	18.285714	53	1.58
169	C	M	20.076849	78	1.72
170	C	M	20.076849	78	1.72
171	C	F	21.142857	65	1.62
172	C	F	21.714286	65	1.62
173	C	F	22.285714	65	1.62
174	C	F	21.714286	65	1.62
175	C	F	15.273775	55	1.55
176	C	F	18.857143	55	1.55
177	C	F	15.273775	55	1.55
178	C	F	19.428571	55	1.55
179	C	M	18.666667	77	1.75
180	C	M	18.666667	77	1.75
181	C	M	18.857143	123	1.71
182	C	M	19.428571	123	1.71
183	C	F	18.285714	73	1.66
184	C	F	18.857143	73	1.66
185	C	M	20.444444	80	1.84
186	C	F	22.857143	80	1.69
187	C	F	22.857143	80	1.69
188	C	M	23.428571	75	1.72
189	C	M	23.428571	75	1.72
190	C	F	20.571429	85	1.6
191	C	F	20.571429	85	1.6
192	C	F	18.285714	85	1.6
193	C	F	18.285714	85	1.6
194	C	M	18.857143	83	1.79
195	C	M	20.571429	83	1.79
196	C	F	20.571429	68	1.46
197	C	F	21.142857	68	1.46
198	C	F	21.142857	105	1.61
199	C	F	21.142857	105	1.61
200	C	M	18.857143	92	1.75
201	C	M	20	92	1.75
202	C	M	20.571429	107	1.78
203	C	M	20.571429	107	1.78
204	C	F	25.714286	100	1.57
205	C	F	22.857143	100	1.57
206	C	F	21.142857	100	1.57
207	C	F	20.571429	100	1.57
208	C	M	21.714286	100	1.76
209	C	M	21.714286	100	1.76
210	C	M	22.857143	96	1.78
211	C	M	22.285714	96	1.78
212	C	M	22.222222	116	1.8
213	C	M	21.777778	116	1.8
214	C	F	20	105	1.8
215	C	F	19.428571	105	1.8
216	C	F	20.571429	75	1.65
217	C	F	20.571429	75	1.65
218	C	F	18.857143	66	1.65
219	C	F	18.857143	66	1.65
220	D	M	15.613133	105	1.76
221	D	F	17.519204	69	1.58
222	D	M	16.791294	73	1.72
223	D	F	17.993686	67	1.62
224	D	F	19.16867	80	1.64
225	D	M	22.326587	104	1.76
226	D	M	17.187325	75	1.68
227	D	F	17.519204	67	1.66
228	D	F	18.373431	57	1.66
229	D	F	13.534419	61	1.56
230	D	F	19.16867	83	1.53
231	D	M	17.993686	82	1.79
232	D	F	18.484199	50	1.64
233	D	M	21.965512	101	1.76
234	D	F	17.993339	74	1.65
235	D	F	17.187325	55	1.6
236	D	F	24.33097	101	1.61
237	D	M	20.752792	105	1.67
238	D	F	19.322792	65	1.68
239	D	F	17.993686	70	1.64
240	D	F	22.342476	98	1.73
241	D	F	16.791294	75	1.67
242	D	F	18.804814	60	1.57
243	D	M	19.322792	70	1.68
244	D	M	19.573439	77	1.77
245	D	F	18.804814	67	1.6
246	D	F	13.642513	76	1.7
247	D	M	17.093332	85	1.78
248	D	M	20.231289	87	1.73
249	D	M	17.187325	80	1.7
250	D	M	17.597258	87	1.76
251	D	M	18.373431	92	1.84
252	D	F	19.322792	79	1.7
253	D	F	17.187325	60	1.58
254	D	M	16.791294	75	1.8
255	D	F	16.191091	62	1.62
256	D	M	17.519204	89	1.74
257	D	F	18.373431	57	1.65
258	D	M	18.804814	104	1.87
259	D	F	19.022492	50	1.5
260	D	M	20.383773	108	1.74
261	D	M	20.752792	76	1.79
262	D	M	18.373431	63	1.76
263	E	M	20.357143	70	1.72
264	E	F	28.7625	110	1.75
265	E	M	23.935714	98	1.7
266	E	M	23.207143	98	1.7
267	E	F	22.864286	72	1.69
268	E	F	22.864286	97	1.74
269	E	F	25.360714	70	1.68
270	E	F	19.635714	78	1.51
271	E	F	24.653571	75	1.72
272	E	F	27.15	80	1.65
273	E	M	20.63125	81	1.78
274	E	M	24.296429	105	1.8
275	E	F	23.935714	78	1.65
276	E	M	23.778571	85	1.7
277	E	F	25.007143	97	1.7
278	E	F	22.675	61	1.68
279	E	F	25.910714	73	1.6
280	E	M	22.502778	76	1.73
281	E	F	22.532143	64	1.63
282	E	F	23.207143	76	1.59
283	E	M	25.360714	75	1.8
284	E	M	24.38125	104	1.78
285	E	M	25.725	92	1.78
286	E	F	22.675	70	1.6
287	E	F	24.421429	86	1.58
288	E	M	24.421429	95	1.78
289	E	M	21.603571	81	1.8
290	E	M	22.532143	88	1.71
291	E	F	25.007143	76	1.63
292	E	F	26.778571	84	1.68
293	E	F	23.592857	80	1.7
294	E	F	28.007143	121	1.76
295	E	F	25.1625	84	1.71
296	E	M	23.207143	93	1.77
297	E	F	26.078571	75	1.67
298	E	F	22.189286	72	1.68
299	E	F	26.078571	88	1.65
300	E	F	23.778571	65	1.68
301	E	F	22.189286	65	1.68
302	E	F	23.239286	70	1.58
303	E	M	27.190625	90	1.69
304	E	F	26.446429	98	1.69
305	E	F	26.446429	85	1.62
306	E	F	21.45	55	1.58
307	E	M	24.38125	90	1.89
308	E	F	25.725	92	1.67
309	E	F	23.935714	80	1.64
310	E	M	20.710714	76	1.68
311	E	F	30.2	130	1.7
312	E	M	24.653571	100	1.77
313	E	F	22.864286	80	1.68
314	E	F	28.567857	88	1.65
315	E	F	24.23125	95	1.68
316	E	F	28.946429	92	1.64
317	E	F	24.653571	74	1.54
318	E	F	25.007143	74	1.54
319	E	F	22.196875	62	1.67
320	E	F	21.082143	73	1.57
321	E	F	23.207143	59	1.58
322	E	M	22.503125	84	1.82
323	E	F	26.435714	76	1.66
324	E	F	23.592857	64	1.7
325	E	F	29.285714	108	1.69
326	E	F	22.502778	76	1.67
327	E	F	22.825	69	1.68
328	E	M	22.864286	70	1.65
329	E	M	23.207143	78	1.59
330	E	M	22.139286	106	1.92
331	E	F	22.532143	84	1.64
332	E	F	22.532143	84	1.64
333	E	M	27.514286	77	1.75
334	E	M	24.709375	105	1.78
335	E	F	26.446429	90	1.6
336	E	F	23.592857	69	1.6
337	E	F	21.082143	69	1.6
