# Supplementary material for: Magnification of digital hip radiographs differs between clinical workplaces
Source: PLoS One. 2017 Nov 30;12(11):e0188743. doi: 10.1371/journal.pone.0188743 (PMC5708766; doi:10.1371/journal.pone.0188743)
Supplement: S2 Dataset — (TXT) [file pone.0188743.s002.txt]

ID "OB1"	OB2	OB3	OB4	OB5
1	117.380105669579	118.396159317212	117.381121723227	116.86903068482	117.381121723227
2	116.386913229019	119.627570153886	118.357041251778	117.054829949567	117.660675029096
3	119.900426742532	120.394228815281	119.402052428368	119.402052428368	119.900426742532
4	117.381121723227	119.402052428368	118.898597845966	118.898597845966	118.898597845966
5	119.900426742532	120.394228815281	118.898597845966	119.402052428368	119.900426742532
6	117.86069904491	116.335094492989	114.832859174964	115.31954887218	115.31954887218
7	120.942897785003	121.394533631376	120.394228815281	120.942897785003	120.942897785003
8	118.396159317212	120.394228815281	118.396159317212	118.898597845966	118.898597845966
9	117.86069904491	117.381121723227	117.381121723227	117.381121723227	117.381121723227
10	120.942897785003	121.394533631376	119.900426742532	119.402052428368	120.942897785003
11	118.1125	118.1125	115.978571428571	115.978571428571	118.1125
12	117.2296875	118.9015625	115.6671875	115.6671875	117.2296875
13	120.471875	120.471875	118.9015625	118.9015625	120.471875
14	118.1125	118.1125	115.978571428571	114.480357142857	115.978571428571
15	117.2296875	117.2296875	115.6671875	115.6671875	115.6671875
16	117.2296875	118.9015625	117.375	115.6671875	115.6671875
17	121.8640625	122.0484375	117.2296875	118.9015625	117.2296875
18	118.1125	119.564285714286	115.978571428571	115.978571428571	115.978571428571
19	118.9015625	118.9015625	117.2296875	117.2296875	117.2296875
20	115.978571428571	119.564285714286	115.978571428571	115.978571428571	115.978571428571
21	120.582285714286	119.432	119.432	119.432	119.432
22	126.673777777778	124.441333333333	124.910222222222	124.910222222222	125.800888888889
23	118.903355290243	120.440510498147	119.389151914368	119.389151914368	119.931556195965
24	120.440510498147	119.389151914368	120.440510498147	120.440510498147	119.931556195965
25	119.432	119.432	118.878857142857	118.878857142857	118.878857142857
26	118.38462330177	118.38462330177	119.389151914368	119.389151914368	120.440510498147
27	122.299428571429	123.395428571429	122.864	122.864	123.395428571429
28	123.395428571429	123.395428571429	122.864	123.395428571429	123.395428571429
29	117.719428571429	121.172	120.582285714286	120.582285714286	121.172
30	119.432	117.719428571429	120.048571428571	118.878857142857	120.048571428571
31	116.791294362142	117.187324973933	115.98691924792	115.98691924792	116.40956375238
32	116.191091499135	117.993338630054	117.519204187727	117.093332252253	117.519204187727
33	118.484198967613	120.033706330501	119.022491901194	119.022491901194	119.527588401489
34	118.873235629999	119.781285758943	118.873235629999	118.433063692495	119.322791943836
35	119.322791943836	119.322791943836	118.873235629999	119.781285758943	119.781285758943
36	118.373430697916	117.597258365477	117.187324973933	117.597258365477	117.597258365477
37	120.752792146896	120.383772650051	119.573439201651	119.573439201651	119.965100368378
38	120.66922651003	120.66922651003	120.231288947843	119.781285758943	120.66922651003
39	119.781285758943	120.231288947843	119.781285758943	119.781285758943	120.66922651003
40	119.168669699729	119.965100368378	117.993686199548	118.373430697916	119.573439201651
41	121.45	121.45	120.709642857143	120.357142857143	120.709642857143
42	127.8625	128.223214285714	127.514642857143	127.8625	127.514642857143
43	125.009722222222	125.009722222222	123.903055555556	124.712777777778	123.6225
44	122.190535714286	124.284107142857	123.238392857143	123.778392857143	122.675357142857
45	131.274107142857	129.113035714286	129.113035714286	128.578392857143	129.113035714286
46	126.253125	127.5134375	126.253125	126.8878125	126.5725
47	130.759821428571	130.759821428571	130.201071428571	131.274107142857	130.201071428571
48	122.531785714286	121.45	121.45	121.45	122.531785714286
49	124.71	125.00625	123.11375	123.11375	123.11375
50	125.359285714286	128.566785714286	126.778928571429	126.447142857143	126.778928571429
