# Supplementary material for: Magnification of digital hip radiographs differs between clinical workplaces
Source: PLoS One. 2017 Nov 30;12(11):e0188743. doi: 10.1371/journal.pone.0188743 (PMC5708766; doi:10.1371/journal.pone.0188743)
Supplement: S3 Dataset — (TXT) [file pone.0188743.s003.txt]

ID "JH1"	JH2
1	16.8690306848201	17.381121723227
2	19.0191387559809	18.3570412517781
3	18.8985978459663	19.4020524283682
4	18.396159317212	18.8985978459663
5	18.396159317212	18.8985978459663
6	14.8328591749645	14.8328591749645
7	19.900426742532	20.3942288152814
8	18.396159317212	18.396159317212
9	16.8690306848201	17.381121723227
10	19.900426742532	19.900426742532
11	18.1125	15.9785714285714
12	17.2296875	15.6671875
13	18.9015625	18.9015625
14	15.9785714285714	15.9785714285714
15	15.6671875	15.6671875
16	17.2296875	17.375
17	17.2296875	17.2296875
18	15.9785714285714	15.9785714285714
19	17.2296875	17.2296875
20	15.9785714285714	15.9785714285714
21	18.8788571428572	19.432
22	24.0048888888889	24.9102222222222
23	18.9033552902429	19.3891519143681
24	20.4405104981474	20.4405104981474
25	18.8788571428572	18.8788571428572
26	20.4405104981474	19.3891519143681
27	22.2994285714286	22.864
28	22.2994285714286	22.864
29	20.0485714285714	20.5822857142857
30	20.0485714285714	20.0485714285714
31	15.6131330837315	15.9869192479203
32	16.6375196875278	17.519204187727
33	19.0224919011938	19.0224919011938
34	18.433063692495	18.8732356299995
35	18.8732356299995	18.8732356299995
36	17.1873249739335	17.1873249739335
37	19.5734392016506	19.5734392016506
38	19.7812857589426	20.231288947843
39	19.3227919438365	19.7812857589426
40	17.9936861995479	17.9936861995479
41	21.0810714285714	20.7096428571429
42	27.1517857142857	27.5146428571429
43	23.9030555555556	23.9030555555556
44	23.2383928571428	23.2383928571428
45	28.5783928571429	29.1130357142857
46	26.253125	26.253125
47	29.6594642857143	30.2010714285714
48	21.45	21.45
49	23.459375	23.11375
50	26.7789285714286	26.7789285714286
